# Supplementary material for: Do pregnant African women exercise? A meta-analysis
Source: PLoS One. 2023 Sep 8;18(9):e0289421. doi: 10.1371/journal.pone.0289421 (PMC10490998; doi:10.1371/journal.pone.0289421)
Supplement: S1 File — (DTA) [file pone.0289421.s004.do]

*Antenatal excericise
*main analysis

metan ex lci uci
metan ex lci uci, label (namevar=Author, yearvar=Year)
metan ex lci uci, lcols( Author Year) astext(60) by (Country) xlabel(0.1,10) xsize(10) ysize(8)
metan ex lci uci, lcols( Author Year) astext(60) by (Country) xlabel(0.1,10) xsize(10) ysize(8) null(1)
metafunnel ex lci uci
